# Supplementary material for: New Terpenoids and Lignans from Phyllanthus acidus Fruits with Antioxidant Activity
Source: Foods. 2025 Jan 30;14(3):452. doi: 10.3390/foods14030452 (PMC11816990; doi:10.3390/foods14030452)
Supplement: Supplementary file 1 [file foods-14-00452-s001.zip]

Archive with 1 entries (1 files):
- foods-3404621-supplementary.pdf
